# Supplementary material for: Activation of Autophagy by Low-Dose Silica Nanoparticles Enhances Testosterone Secretion in Leydig Cells
Source: Int J Mol Sci. 2022 Mar 13;23(6):3104. doi: 10.3390/ijms23063104 (PMC8949068; doi:10.3390/ijms23063104)
Supplement: Supplementary file 1 [file ijms-23-03104-s001.zip]

Archive with 1 entries (1 files):
- ijms-1624864-supplementary.pdf
